# Supplementary material for: Judgement bias of group housed gestating sows predicted by behavioral traits, but not physical measures of welfare
Source: PLoS One. 2022 Feb 25;17(2):e0264258. doi: 10.1371/journal.pone.0264258 (PMC8880926; doi:10.1371/journal.pone.0264258)
Supplement: S1 Data — (XLSX) [file pone.0264258.s001.xlsx]

## Sheet: JBI and Personality Sows
Sow#	Restraint Test Score (5 weeks old)	Response during Litter Restraint Test Score (Parity 1)	Social Interaction in Gestation Pen													PCA scores			Body Condition Score	Skin lesions			Judgement Bias Testing			JBI
			Duration Fight	Duration Lie Down	Duration Chase Other	Duration Chased by other	Number Fight	Number Lie Down	Number Chase Other	Number Chased By other	Number Bite Other	Number Receive Bite	Number Retreat	Number Displace	Number Nose	aggressive	submissive	active		Anterior	Side	Posterior	Positive Approach Speed (s.ms)	Negative Approach Speed (s.ms)	Ambiguous Approach Speed (s.ms)
200	3	3	76.11	0	1.27	35	15	0	1	6	77	55	8	12	77	1.40287	1.99153	1.5408	2	12	12	4	5.28	60	8.16	0.947368
202	4.5	3	209.84	0	9.44	6.97	13	0	3	3	70	120	3	10	70	2.73382	1.47252	0.345149	2.5	15	9	6	4.75	60	10.41	0.897557
203	4.5	3	28.43	1413.78	12.95	0	9	2	3	0	53	14	0	8	65	2.36479	-1.37746	-0.758626	2.5	6	9	1	4.53	60	3.34	1.02145
204	2.5	2	0	0	0	4.64	0	0	0	3	0	50	14	0	45	-0.857598	1.79659	0.124862	3	15	9	6	5.13	60	60	0
205	3.5	2	42.47	1816.02	0	2.37	5	3	0	1	36	33	4	5	16	0.509196	-0.188968	-1.88824	3	15	12	12	3.75	60	4.72	0.982756
206	5	3	198.46	232.39	0	0	8	4	0	0	26	12	2	6	43	0.136284	-0.631664	0.409519	3	6	2	3	5.65	60	40.2	0.364305
208	5	2	22.16	759.85	0	0	6	3	0	0	20	19	3	5	51	-0.0745062	-0.609174	0.0844698	3	12	6	4	3.94	58.7	15.44	0.789993
209	4	1	17.45	8.47	0	0	5	1	0	0	36	11	2	10	58	-0.412877	-0.681697	1.62449	3	6	4	4	4.66	60	24.32	0.644742
210	2.5	1	0	0	0	4.47	0	0	0	2	0	18	9	0	21	-1.13648	0.867785	-0.106605	2.5	6	6	4	3.47	60	7.85	0.922519
211	5	4	97.53	0	0.6	0	7	0	1	0	21	24	2	4	60	0.481794	-0.546177	0.566687	2.5	4	4	4	5.19	60	15.68	0.808612
212	4	2	415.77	1136.06	0	0	7	2	0	0	35	46	0	3	20	0.514103	-0.395995	-1.39917	3	6	15	9	5.72	14.8	5.47	na
213	2.5	2	8.71	199.91	0	0	6	3	0	0	29	3	0	10	52	-0.129071	-1.03144	1.18909	3	6	4	3	4.47	60	60	0
214	4	2	28.09	712.73	0	3.87	4	3	0	2	1	29	4	0	16	-0.271808	0.401368	-1.19783	3	9	4	4	3.5	60	32.8	0.481416
215	3	2	20.32	1079.39	0	0	2	3	0	0	6	5	2	4	56	-0.369969	-1.05266	-0.113205	3	9	4	4	4.12	60	11.4	0.869721
218	4	3	41.47	339.71	4.44	0	5	2	2	0	41	36	2	12	61	1.12154	-0.699874	0.810479	3	15	6	2	3.66	60	5.09	0.974618
219	2	2	0	0	0	3.77	0	0	0	1	0	16	8	2	35	-0.914886	0.302326	0.269269	3	3	12	9	4.19	60	60	0
221	3	2	0	895.87	0	0	0	3	0	0	2	14	5	0	13	-0.551556	-0.346711	-1.3166	3	15	2	1	6.22	60	60	0
222	2	3	0	1485.62	0	0	0	6	0	0	0	7	3	0	36	-0.19459	-0.952373	-1.47936	3	12	15	12	5.47	60	7.15	0.969191
223	4.5	2	32.53	751.88	0	20.35	4	4	0	3	12	53	14	1	26	-0.257458	1.7804	-1.01171	3	12	9	6	5.35	60	60	0
227	2	2	12.3	34.42	0	0	2	2	0	0	0	11	2	1	46	-0.740053	-0.564316	0.399299	2	12	9	6	5.31	60	60	0
228	5	3	1.1	0	4.47	0	2	0	1	0	3	11	9	7	53	-0.0948915	-0.237339	0.81355	2	15	4	4	2.78	60	9.16	0.888501
229	3.5	2	17.08	14.15	0	7.34	2	2	0	3	3	28	9	2	35	-0.698841	1.12032	0.158733	3	8	15	12	3.82	60	25.78	0.609114
230	3	2	1.07	406.7	0	0	1	3	0	0	0	9	5	2	33	-0.721105	-0.408498	-0.152385	3	15	4	4	7.18	60	60	0
232	2	1	40.01	578.13	0	16.95	3	3	0	2	2	11	11	1	22	-0.884478	0.818397	-0.516745	3	4	9	6	5.28	60	56.28	0.0679825
235	2	1	0	775.53	0	0	0	2	0	0	2	10	6	6	103	-0.954234	-0.826893	1.60408	2.5	4	2	6	5.31	60	60	0
